# Supplementary material for: Oral Intake of Inosine 5′-Monophosphate in Mice Promotes the Absorption of Exogenous Fatty Acids and Their Conversion into Triglycerides though Enhancing the Phosphorylation of Adenosine 5′-Monophosphate-Activated Protein Kinase in the Liver, Leading to Lipohyperplasia
Source: Int J Mol Sci. 2023 Sep 26;24(19):14588. doi: 10.3390/ijms241914588 (PMC10572334; doi:10.3390/ijms241914588)
Supplement: Supplementary file 1 [file ijms-24-14588-s001.zip]

Archive with 1 entries (1 files):
- ijms-2592595-Supplementary-Materials.pdf
